# Supplementary material for: Vitamin K3 Analog Phthiocol Protects Against High Phosphate-Induced Vascular Calcification in Chronic Kidney Disease
Source: Antioxidants (Basel). 2025 Nov 4;14(11):1328. doi: 10.3390/antiox14111328 (PMC12649243; doi:10.3390/antiox14111328)
Supplement: Supplementary file 1 [file antioxidants-14-01328-s001.zip]

Archive with 1 entries (1 files):
- antioxidants-3901514-supplementary.pdf
